# Supplementary material for: UPF1 promotes the formation of R loops to stimulate DNA double-strand break repair
Source: Nat Commun. 2021 Jun 22;12:3849. doi: 10.1038/s41467-021-24201-w (PMC8219777; doi:10.1038/s41467-021-24201-w)
Supplement: Supplementary file 4 — Source Data [file 41467_2021_24201_MOESM4_ESM.xlsx]

## Sheet: Figure 2b
			deletion relative to WT	unprocessed fusion relative to WT	insertion relative to WT
	siControl	1	1	1	1
		2	1	1	1
		3	1	1	1
	siUPF1	1	0.342942	1.09674	0.49448
		2	0.280725	0.795084	0.376435
		3	0.300956	0.869005	0.266921

## Sheet: Figure 2f
				GADD45B	NAT9
		WT	1	1	1
			2	0.933252	1.03584
			3	0.965205	1.04849
		UPF1 54	1	6.48383	4.1561
			2	6.48974	4.17403
			3	6.51056	4.19589
		UPF1 46	1	4.03738	2.13093
			2	4.52876	2.40567
			3	4.2957	2.19499

## Sheet: Figure 2h
			deletion relative to WT	unprocessed fusion relative to WT	insertion relative to WT
	WT	1	1	1	1
		2	1	1	1
	UPF1 54	1	0.452831	1.30181	0.981766
		2	0.271555	1.75327	0.963945
	UPF1 46	1	0.321281	0.821155	1.34511
		2	0.416803	0.885493	1.12079

## Sheet: Figure 3a
			0.5kb					1.2kb					3.5kb
			1	2	3	4	5	1	2	3	4	5	1	2	3	4	5
		0h	0.698613	0.58398	0.570471	1.69129	1.21097	1.87533	2.00228	1.99532	1.87769	1.97431	0.547643	0.51427	0.480187	1.20735	1.22717
		5h	4.52896	4.58174	5.17426	5.89721	5.43393	5.93905	4.78726	7.70219	7.79393	8.51004	0.789188	0.867581	1.04464	0.984699	1.10103
		7.5h	10.608	9.64844	10.2832	11.1049	10.2189	11.5592	10.2428	12.9133	14.3072	14.2423	2.32994	2.37274	2.05516	2.35412	2.40987
		10h	12.0335	13.7799	17.25	14.7911	15.6663	13.997	13.6084	16.7098	16.6293	18.5227	4.14408	4.62463	4.78319	4.8732	5.13664

## Sheet: Figure 3b
				0.5kb		1.2kb		3.5kb
				siControl	siCtIP	siControl	siCtIP	siControl	siCtIP
			1	8.47185	4.80204	7.43404	4.63374	3.82709	1.96335
			2	8.77023	3.84887	8.28886	3.88418	4.34433	1.74237
			3	11.8616	3.82529	11.1196	4.1423	5.65271	1.76111

## Sheet: Figure 3c
				0.5kb		1.2kb		3.5kb
				siControl	si53BP1	siControl	si53BP1	siControl	si53BP1
			1	9.47737	32.2902	10.0643	30.0934	2.94662	7.74755
			2	9.142	32.153	9.22981	26.4647	3.0822	8.45526
			3	11.6951	35.8115	11.3222	29.9731	4.08029	8.59936

## Sheet: Figure 3d
				0.5kb			1.2kb			3.5kb
				WT	UPF1 54	UPF1 46	WT	UPF1 54	UPF1 46	WT	UPF1 54	UPF1 46
			1	17.7721	2.769	8.52738	16.538	3.19408	7.62132	6.39348	0.825813	2.3639
			2	16.174	5.63113	12.7381	15.6853	5.1021	9.17078	6.52945	1.19642	2.82822
			3	18.6405	7.14022	14.0085	19.6014	6.01089	9.46625	7.15304	1.05834	2.80898

## Sheet: Figure 3e
				GADD45B				NAT9
				siControl	siUPF1	siUPF2	siUPF3B	siControl	siUPF1	siUPF2	siUPF3B
			1	1	4.66192	2.30436	0.799344	1	3.20262	1.4387	0.963722
			2	0.995303	5.23584	2.7007	0.994961	1.0201	3.64403	1.52689	1.03218
			3	0.808642	4.76618	2.43447	1.09352	0.970539	2.94517	1.61121	1.02266

## Sheet: Figure 3f
				0.5kb				1.2kb				3.5kb
				siControl	siUPF1	siUPF2	siUPF3B	siControl	siUPF1	siUPF2	siUPF3B	siControl	siUPF1	siUPF2	siUPF3B
			1	13.6951	4.55835	18.1693	6.83701	12.7796	4.24463	18.9406	7.08399	4.16586	1.62356	5.53518	2.10585
			2	12.7039	7.33823	12.2194	7.89632	11.8823	5.14549	12.0856	6.33092	4.15421	1.84109	5.30973	2.39665
			3	10.3818	4.53092	20.1612		9.60574	4.03717	17.991		3.7307	1.56209	6.61529

## Sheet: Figure 3h
						GADD45B			NAT9
						WT	UPF3B 4	UPF3B 23	WT	UPF3B 4	UPF3B 23
					1	1	2.66483	2.44359	1	1.36578	1.01378
					2	0.933252	2.83485	2.41586	1.03584	1.39604	0.970436
					3	0.965205	2.45062	2.23641	1.04849	1.34252	1.01258

[truncated: 50 more sheets: Figure 3i, Figure 4a, Figure 4b, Figure 4d, Figure 4e, Figure 4f, Figure 4g, Figure 4h, Figure 5a, Figure 5b, Figure 5c, Figure 5d, Figure 5e, Figure 5f, Figure 6a, Figure 6b, Figure 6c, Figure 6d, Figure 6e, Figure 6f …]
